# Supplementary material for: Evaluation of the Potential Effect of Postbiotics Obtained from Honey Bees against Varroa destructor and Their Combination with Other Organic Products
Source: Insects. 2024 Jan 17;15(1):67. doi: 10.3390/insects15010067 (PMC10816111; doi:10.3390/insects15010067)
Supplement: Supplementary file 1 [file insects-15-00067-s001.zip › Supplementary File S1.xlsx]

## Sheet: Hoja1
ID	Group	Replicate	Viability
42	A. kunkeii	1	2
43	A. kunkeii	1	2
44	A. kunkeii	1	2
45	A. kunkeii	1	2
46	A. kunkeii	1	2
47	A. kunkeii	1	2
48	A. kunkeii	1	2
49	A. kunkeii	1	2
50	A. kunkeii	1	2
51	A. kunkeii	1	2
52	A. kunkeii	1	2
53	A. kunkeii	1	2
54	A. kunkeii	1	2
55	A. kunkeii	1	2
56	A. kunkeii	1	2
57	A. kunkeii	1	2
58	A. kunkeii	1	1
59	A. kunkeii	1	1
60	A. kunkeii	1	1
61	A. kunkeii	1	0
213	B. velezensis	1	2
214	B. velezensis	1	2
215	B. velezensis	1	2
216	B. velezensis	1	2
217	B. velezensis	1	2
218	B. velezensis	1	2
219	B. velezensis	1	1
220	B. velezensis	1	1
221	B. velezensis	1	1
222	B. velezensis	1	1
223	B. velezensis	1	1
224	B. velezensis	1	1
225	B. velezensis	1	1
226	B. velezensis	1	1
227	B. velezensis	1	1
228	B. velezensis	1	1
229	B. velezensis	1	1
230	B. velezensis	1	1
231	B. velezensis	1	0
232	B. velezensis	1	0
1	Control	1	2
2	Control	1	2
3	Control	1	2
4	Control	1	2
5	Control	1	2
6	Control	1	2
7	Control	1	2
8	Control	1	2
9	Control	1	2
10	Control	1	2
11	Control	1	2
12	Control	1	2
13	Control	1	2
14	Control	1	2
15	Control	1	2
16	Control	1	2
17	Control	1	2
18	Control	1	2
19	Control	1	2
20	Control	1	1
21	Control	1	0
174	Control	1	2
175	Control	1	2
176	Control	1	2
177	Control	1	2
178	Control	1	2
179	Control	1	2
180	Control	1	2
181	Control	1	2
182	Control	1	2
183	Control	1	2
184	Control	1	2
185	Control	1	2
186	Control	1	2
187	Control	1	2
188	Control	1	2
189	Control	1	2
190	Control	1	1
191	Control	1	1
192	Control	1	1
193	Control	1	0
194	L. helsingborgensis	1	2
195	L. helsingborgensis	1	2
196	L. helsingborgensis	1	2
197	L. helsingborgensis	1	2
198	L. helsingborgensis	1	2
199	L. helsingborgensis	1	2
200	L. helsingborgensis	1	2
201	L. helsingborgensis	1	1
202	L. helsingborgensis	1	1
203	L. helsingborgensis	1	1
204	L. helsingborgensis	1	1
205	L. helsingborgensis	1	1
206	L. helsingborgensis	1	1
207	L. helsingborgensis	1	1
208	L. helsingborgensis	1	1
209	L. helsingborgensis	1	1
210	L. helsingborgensis	1	1
211	L. helsingborgensis	1	1
212	L. helsingborgensis	1	0
22	L. mesenteroides	1	2
23	L. mesenteroides	1	2
24	L. mesenteroides	1	2
25	L. mesenteroides	1	2
26	L. mesenteroides	1	2
27	L. mesenteroides	1	2
28	L. mesenteroides	1	2
29	L. mesenteroides	1	2
30	L. mesenteroides	1	2
31	L. mesenteroides	1	2
32	L. mesenteroides	1	2
33	L. mesenteroides	1	2
34	L. mesenteroides	1	2
35	L. mesenteroides	1	1
36	L. mesenteroides	1	1
37	L. mesenteroides	1	1
38	L. mesenteroides	1	1
39	L. mesenteroides	1	0
40	L. mesenteroides	1	0
41	L. mesenteroides	1	0
101	A. kunkeii	2	2
102	A. kunkeii	2	2
103	A. kunkeii	2	2
104	A. kunkeii	2	2
105	A. kunkeii	2	2
106	A. kunkeii	2	2
107	A. kunkeii	2	2
108	A. kunkeii	2	2
109	A. kunkeii	2	2
110	A. kunkeii	2	2
111	A. kunkeii	2	2
112	A. kunkeii	2	2
113	A. kunkeii	2	2
114	A. kunkeii	2	2
115	A. kunkeii	2	2
116	A. kunkeii	2	2
117	A. kunkeii	2	1
118	A. kunkeii	2	1
119	A. kunkeii	2	0
233	B. velezensis	2	2
234	B. velezensis	2	2
235	B. velezensis	2	2
236	B. velezensis	2	2
237	B. velezensis	2	2
238	B. velezensis	2	2
239	B. velezensis	2	2
240	B. velezensis	2	2
241	B. velezensis	2	2
242	B. velezensis	2	2
243	B. velezensis	2	1
244	B. velezensis	2	1
245	B. velezensis	2	1
246	B. velezensis	2	1
247	B. velezensis	2	1
248	B. velezensis	2	1
249	B. velezensis	2	1
250	B. velezensis	2	1
251	B. velezensis	2	1
252	B. velezensis	2	0
62	Control	2	2
63	Control	2	2
64	Control	2	2
65	Control	2	2
66	Control	2	2
67	Control	2	2
68	Control	2	2
69	Control	2	2
70	Control	2	2
71	Control	2	2
72	Control	2	2
73	Control	2	2
74	Control	2	2
75	Control	2	2
76	Control	2	2
77	Control	2	2
78	Control	2	2
79	Control	2	0
80	Control	2	0
253	Control	2	2
254	Control	2	2
255	Control	2	2
256	Control	2	2
257	Control	2	2
258	Control	2	2
259	Control	2	2
260	Control	2	2
261	Control	2	2
262	Control	2	2
263	Control	2	2
264	Control	2	2
265	Control	2	2
266	Control	2	2
267	Control	2	2
268	Control	2	2
269	Control	2	2
270	Control	2	2
271	Control	2	1
272	Control	2	0
273	L. helsingborgensis	2	2
274	L. helsingborgensis	2	2
275	L. helsingborgensis	2	2
276	L. helsingborgensis	2	2
277	L. helsingborgensis	2	2
278	L. helsingborgensis	2	2
279	L. helsingborgensis	2	2
280	L. helsingborgensis	2	2
281	L. helsingborgensis	2	2
282	L. helsingborgensis	2	2
283	L. helsingborgensis	2	2
284	L. helsingborgensis	2	2
285	L. helsingborgensis	2	2
286	L. helsingborgensis	2	2
287	L. helsingborgensis	2	1
288	L. helsingborgensis	2	1
289	L. helsingborgensis	2	0
81	L. mesenteroides	2	2
82	L. mesenteroides	2	2
83	L. mesenteroides	2	2
84	L. mesenteroides	2	2
85	L. mesenteroides	2	2
86	L. mesenteroides	2	2
87	L. mesenteroides	2	2
88	L. mesenteroides	2	2
89	L. mesenteroides	2	2
90	L. mesenteroides	2	1
91	L. mesenteroides	2	1
92	L. mesenteroides	2	1
93	L. mesenteroides	2	1
94	L. mesenteroides	2	1
95	L. mesenteroides	2	1
96	L. mesenteroides	2	1
97	L. mesenteroides	2	0
98	L. mesenteroides	2	0
99	L. mesenteroides	2	0
100	L. mesenteroides	2	0
159	A. kunkeii	3	2
160	A. kunkeii	3	2
161	A. kunkeii	3	2
162	A. kunkeii	3	2
163	A. kunkeii	3	2
164	A. kunkeii	3	2
165	A. kunkeii	3	2
166	A. kunkeii	3	2
167	A. kunkeii	3	2
168	A. kunkeii	3	2
169	A. kunkeii	3	2
170	A. kunkeii	3	1
171	A. kunkeii	3	1
172	A. kunkeii	3	0
173	A. kunkeii	3	0
468	B. velezensis	3	2
469	B. velezensis	3	2
470	B. velezensis	3	2
471	B. velezensis	3	2
472	B. velezensis	3	2
473	B. velezensis	3	2
474	B. velezensis	3	2
475	B. velezensis	3	2
476	B. velezensis	3	2
477	B. velezensis	3	2
478	B. velezensis	3	2
479	B. velezensis	3	2
480	B. velezensis	3	2
481	B. velezensis	3	2
482	B. velezensis	3	2
483	B. velezensis	3	2
484	B. velezensis	3	2
485	B. velezensis	3	2
486	B. velezensis	3	1
487	B. velezensis	3	1
120	Control	3	2
121	Control	3	2
122	Control	3	2
123	Control	3	2
124	Control	3	2
125	Control	3	2
126	Control	3	2
127	Control	3	2
128	Control	3	2
129	Control	3	2
130	Control	3	2
131	Control	3	2
132	Control	3	2
133	Control	3	2
134	Control	3	2
135	Control	3	2
136	Control	3	2
137	Control	3	0
138	Control	3	0
430	Control	3	2
431	Control	3	2
432	Control	3	2
433	Control	3	2
434	Control	3	2
435	Control	3	2
436	Control	3	2
437	Control	3	2
438	Control	3	2
439	Control	3	2
440	Control	3	2
441	Control	3	2
442	Control	3	2
443	Control	3	2
444	Control	3	2
445	Control	3	2
446	Control	3	2
447	Control	3	2
448	Control	3	2
449	Control	3	0
450	L. helsingborgensis	3	2
451	L. helsingborgensis	3	2
452	L. helsingborgensis	3	2
453	L. helsingborgensis	3	2
454	L. helsingborgensis	3	2
455	L. helsingborgensis	3	2
456	L. helsingborgensis	3	2
457	L. helsingborgensis	3	2
458	L. helsingborgensis	3	2
459	L. helsingborgensis	3	2
460	L. helsingborgensis	3	1
461	L. helsingborgensis	3	1
462	L. helsingborgensis	3	1
463	L. helsingborgensis	3	1
464	L. helsingborgensis	3	1
465	L. helsingborgensis	3	1
466	L. helsingborgensis	3	1
467	L. helsingborgensis	3	1
139	L. mesenteroides	3	2
140	L. mesenteroides	3	2
141	L. mesenteroides	3	2
142	L. mesenteroides	3	2
143	L. mesenteroides	3	2
144	L. mesenteroides	3	2
145	L. mesenteroides	3	2
146	L. mesenteroides	3	2
147	L. mesenteroides	3	2
148	L. mesenteroides	3	2
149	L. mesenteroides	3	2
150	L. mesenteroides	3	2
151	L. mesenteroides	3	2
152	L. mesenteroides	3	2
153	L. mesenteroides	3	2
154	L. mesenteroides	3	1
155	L. mesenteroides	3	1
156	L. mesenteroides	3	1
157	L. mesenteroides	3	1
158	L. mesenteroides	3	0
