# Supplementary material for: Evaluation of the Potential Effect of Postbiotics Obtained from Honey Bees against Varroa destructor and Their Combination with Other Organic Products
Source: Insects. 2024 Jan 17;15(1):67. doi: 10.3390/insects15010067 (PMC10816111; doi:10.3390/insects15010067)
Supplement: Supplementary file 1 [file insects-15-00067-s001.zip › Supplementary File S2.xlsx]

## Sheet: Hoja1
Mite_ID	Group	Replicate	Viability
1	Control	1	2
2	Control	1	2
3	Control	1	2
4	Control	1	2
5	Control	1	2
6	Control	1	2
7	Control	1	2
8	Control	1	2
9	Control	1	2
10	Control	1	2
11	Control	1	2
12	Control	1	2
13	Control	1	2
14	Control	1	1
15	Control	1	1
16	Control	1	1
17	Control	1	1
18	Control	1	1
19	Control	1	1
298	Control	1	2
299	Control	1	2
300	Control	1	2
301	Control	1	2
302	Control	1	2
303	Control	1	2
304	Control	1	2
305	Control	1	2
306	Control	1	2
307	Control	1	2
308	Control	1	2
309	Control	1	2
310	Control	1	2
311	Control	1	2
312	Control	1	2
313	Control	1	2
314	Control	1	2
315	Control	1	2
316	Control	1	2
317	Control	1	2
597	Control	1	2
600	Control	1	2
603	Control	1	2
606	Control	1	2
609	Control	1	2
612	Control	1	2
615	Control	1	2
318	OR	1	2
319	OR	1	2
320	OR	1	2
321	OR	1	2
322	OR	1	2
323	OR	1	2
324	OR	1	2
325	OR	1	2
326	OR	1	2
327	OR	1	2
328	OR	1	2
329	OR	1	2
330	OR	1	2
331	OR	1	2
332	OR	1	1
333	OR	1	1
334	OR	1	1
335	OR	1	1
336	OR	1	1
337	OR	1	1
617	OR	1	2
620	OR	1	2
623	OR	1	2
626	OR	1	2
629	OR	1	2
632	OR	1	1
635	OR	1	1
60	OX	1	2
61	OX	1	1
62	OX	1	1
63	OX	1	1
64	OX	1	1
65	OX	1	0
66	OX	1	0
67	OX	1	0
68	OX	1	0
69	OX	1	0
70	OX	1	0
71	OX	1	0
72	OX	1	0
73	OX	1	0
74	OX	1	0
75	OX	1	0
76	OX	1	0
77	OX	1	0
358	OX_OR	1	2
359	OX_OR	1	2
360	OX_OR	1	1
361	OX_OR	1	0
362	OX_OR	1	0
363	OX_OR	1	0
364	OX_OR	1	0
365	OX_OR	1	0
366	OX_OR	1	0
367	OX_OR	1	0
368	OX_OR	1	0
369	OX_OR	1	0
370	OX_OR	1	0
371	OX_OR	1	0
372	OX_OR	1	0
373	OX_OR	1	0
374	OX_OR	1	0
375	OX_OR	1	0
376	OX_OR	1	0
377	OX_OR	1	0
657	OX_OR	1	2
660	OX_OR	1	2
663	OX_OR	1	1
666	OX_OR	1	0
669	OX_OR	1	0
672	OX_OR	1	0
20	POS	1	2
21	POS	1	2
22	POS	1	2
23	POS	1	2
24	POS	1	2
25	POS	1	2
26	POS	1	2
27	POS	1	2
28	POS	1	1
29	POS	1	1
30	POS	1	1
31	POS	1	1
32	POS	1	1
33	POS	1	1
34	POS	1	1
35	POS	1	1
36	POS	1	1
37	POS	1	1
38	POS	1	0
39	POS	1	0
40	POS	1	0
338	POS_OR	1	2
339	POS_OR	1	2
340	POS_OR	1	0
341	POS_OR	1	0
342	POS_OR	1	0
343	POS_OR	1	0
344	POS_OR	1	0
345	POS_OR	1	0
346	POS_OR	1	0
347	POS_OR	1	0
348	POS_OR	1	0
349	POS_OR	1	0
350	POS_OR	1	0
351	POS_OR	1	0
352	POS_OR	1	0
353	POS_OR	1	0
354	POS_OR	1	0
355	POS_OR	1	0
356	POS_OR	1	0
357	POS_OR	1	0
637	POS_OR	1	2
640	POS_OR	1	2
643	POS_OR	1	1
646	POS_OR	1	1
649	POS_OR	1	0
652	POS_OR	1	0
655	POS_OR	1	0
41	POS_OX	1	2
42	POS_OX	1	1
43	POS_OX	1	1
44	POS_OX	1	1
45	POS_OX	1	1
46	POS_OX	1	1
47	POS_OX	1	0
48	POS_OX	1	0
49	POS_OX	1	0
50	POS_OX	1	0
51	POS_OX	1	0
52	POS_OX	1	0
53	POS_OX	1	0
54	POS_OX	1	0
55	POS_OX	1	0
56	POS_OX	1	0
57	POS_OX	1	0
58	POS_OX	1	0
59	POS_OX	1	0
378	POS_OX_OR	1	2
379	POS_OX_OR	1	2
380	POS_OX_OR	1	2
381	POS_OX_OR	1	1
382	POS_OX_OR	1	0
383	POS_OX_OR	1	0
384	POS_OX_OR	1	0
385	POS_OX_OR	1	0
386	POS_OX_OR	1	0
387	POS_OX_OR	1	0
388	POS_OX_OR	1	0
389	POS_OX_OR	1	0
390	POS_OX_OR	1	0
391	POS_OX_OR	1	0
392	POS_OX_OR	1	0
393	POS_OX_OR	1	0
394	POS_OX_OR	1	0
395	POS_OX_OR	1	0
396	POS_OX_OR	1	0
397	POS_OX_OR	1	0
675	POS_OX_OR	1	2
678	POS_OX_OR	1	2
681	POS_OX_OR	1	2
684	POS_OX_OR	1	1
687	POS_OX_OR	1	1
690	POS_OX_OR	1	0
693	POS_OX_OR	1	0
98	Control	2	2
99	Control	2	2
100	Control	2	2
101	Control	2	2
102	Control	2	2
103	Control	2	2
104	Control	2	2
105	Control	2	2
106	Control	2	2
107	Control	2	2
108	Control	2	2
109	Control	2	2
110	Control	2	2
111	Control	2	2
112	Control	2	2
113	Control	2	2
114	Control	2	1
115	Control	2	1
116	Control	2	1
117	Control	2	0
118	Control	2	0
398	Control	2	2
399	Control	2	2
400	Control	2	2
401	Control	2	2
402	Control	2	2
403	Control	2	2
404	Control	2	2
405	Control	2	2
406	Control	2	2
407	Control	2	2
408	Control	2	2
409	Control	2	2
410	Control	2	2
411	Control	2	2
412	Control	2	2
413	Control	2	2
414	Control	2	2
415	Control	2	2
416	Control	2	2
417	Control	2	2
598	Control	2	2
601	Control	2	2
604	Control	2	2
607	Control	2	2
610	Control	2	2
613	Control	2	2
616	Control	2	1
418	OR	2	2
419	OR	2	2
420	OR	2	2
421	OR	2	2
422	OR	2	2
423	OR	2	2
424	OR	2	2
425	OR	2	2
426	OR	2	2
427	OR	2	2
428	OR	2	2
429	OR	2	2
430	OR	2	2
431	OR	2	0
432	OR	2	0
433	OR	2	0
434	OR	2	0
435	OR	2	0
436	OR	2	0
437	OR	2	0
618	OR	2	2
621	OR	2	2
624	OR	2	2
627	OR	2	2
630	OR	2	1
633	OR	2	1
636	OR	2	1
139	OX	2	2
140	OX	2	2
141	OX	2	2
142	OX	2	2
143	OX	2	2
144	OX	2	2
145	OX	2	1
146	OX	2	1
147	OX	2	1
148	OX	2	0
149	OX	2	0
150	OX	2	0
151	OX	2	0
152	OX	2	0
153	OX	2	0
154	OX	2	0
155	OX	2	0
156	OX	2	0
458	OX_OR	2	2
459	OX_OR	2	2
460	OX_OR	2	0
461	OX_OR	2	0
462	OX_OR	2	0
463	OX_OR	2	0
464	OX_OR	2	0
465	OX_OR	2	0
466	OX_OR	2	0
467	OX_OR	2	0
468	OX_OR	2	0
469	OX_OR	2	0
470	OX_OR	2	0
471	OX_OR	2	0
472	OX_OR	2	0
473	OX_OR	2	0
474	OX_OR	2	0
475	OX_OR	2	0
476	OX_OR	2	0
477	OX_OR	2	0
658	OX_OR	2	2
661	OX_OR	2	2
664	OX_OR	2	0
667	OX_OR	2	0
670	OX_OR	2	0
673	OX_OR	2	0
157	POS	2	2
158	POS	2	2
159	POS	2	2
160	POS	2	2
161	POS	2	2
162	POS	2	2
163	POS	2	2
164	POS	2	2
165	POS	2	2
166	POS	2	2
167	POS	2	1
168	POS	2	1
169	POS	2	1
170	POS	2	1
171	POS	2	1
172	POS	2	0
173	POS	2	0
174	POS	2	0
175	POS	2	0
176	POS	2	0
438	POS_OR	2	2
439	POS_OR	2	2
440	POS_OR	2	2
441	POS_OR	2	2
442	POS_OR	2	2
443	POS_OR	2	2
444	POS_OR	2	2
445	POS_OR	2	2
446	POS_OR	2	0
447	POS_OR	2	0
448	POS_OR	2	0
449	POS_OR	2	0
450	POS_OR	2	0
451	POS_OR	2	0
452	POS_OR	2	0
453	POS_OR	2	0
454	POS_OR	2	0
455	POS_OR	2	0
456	POS_OR	2	0
457	POS_OR	2	0
638	POS_OR	2	2
641	POS_OR	2	2
644	POS_OR	2	1
647	POS_OR	2	1
650	POS_OR	2	0
653	POS_OR	2	0
656	POS_OR	2	0
119	POS_OX	2	2
120	POS_OX	2	2
121	POS_OX	2	2
122	POS_OX	2	1
123	POS_OX	2	1
124	POS_OX	2	0
125	POS_OX	2	0
126	POS_OX	2	0
127	POS_OX	2	0
128	POS_OX	2	0
129	POS_OX	2	0
130	POS_OX	2	0
131	POS_OX	2	0
132	POS_OX	2	0
133	POS_OX	2	0
134	POS_OX	2	0
135	POS_OX	2	0
136	POS_OX	2	0
137	POS_OX	2	0
138	POS_OX	2	0
478	POS_OX_OR	2	0
479	POS_OX_OR	2	0
480	POS_OX_OR	2	0
481	POS_OX_OR	2	0
482	POS_OX_OR	2	0
483	POS_OX_OR	2	0
484	POS_OX_OR	2	0
485	POS_OX_OR	2	0
486	POS_OX_OR	2	0
487	POS_OX_OR	2	0
488	POS_OX_OR	2	0
489	POS_OX_OR	2	0
490	POS_OX_OR	2	0
491	POS_OX_OR	2	0
492	POS_OX_OR	2	0
493	POS_OX_OR	2	0
494	POS_OX_OR	2	0
495	POS_OX_OR	2	0
496	POS_OX_OR	2	0
497	POS_OX_OR	2	0
676	POS_OX_OR	2	2
679	POS_OX_OR	2	2
682	POS_OX_OR	2	2
685	POS_OX_OR	2	1
688	POS_OX_OR	2	1
691	POS_OX_OR	2	0
694	POS_OX_OR	2	0
197	Control	3	2
198	Control	3	2
199	Control	3	2
200	Control	3	2
201	Control	3	2
202	Control	3	2
203	Control	3	2
204	Control	3	2
205	Control	3	2
206	Control	3	2
207	Control	3	2
208	Control	3	2
209	Control	3	2
210	Control	3	2
211	Control	3	2
212	Control	3	2
213	Control	3	2
214	Control	3	1
215	Control	3	1
216	Control	3	0
498	Control	3	2
499	Control	3	2
500	Control	3	2
501	Control	3	2
502	Control	3	2
503	Control	3	2
504	Control	3	2
505	Control	3	2
506	Control	3	2
507	Control	3	2
508	Control	3	2
509	Control	3	2
510	Control	3	2
511	Control	3	2
512	Control	3	2
513	Control	3	2
514	Control	3	2
515	Control	3	2
516	Control	3	2
517	Control	3	1
599	Control	3	2
602	Control	3	2
605	Control	3	2
608	Control	3	2
611	Control	3	2
614	Control	3	2
518	OR	3	2
519	OR	3	2
520	OR	3	2
521	OR	3	2
522	OR	3	2
523	OR	3	2
524	OR	3	2
525	OR	3	2
526	OR	3	2
527	OR	3	2
528	OR	3	2
529	OR	3	2
530	OR	3	2
531	OR	3	2
532	OR	3	2
533	OR	3	1
534	OR	3	1
535	OR	3	1
536	OR	3	1
619	OR	3	2
622	OR	3	2
625	OR	3	2
628	OR	3	2
631	OR	3	1
634	OR	3	1
217	OX	3	2
218	OX	3	2
219	OX	3	2
220	OX	3	2
221	OX	3	2
222	OX	3	2
223	OX	3	1
224	OX	3	1
225	OX	3	1
226	OX	3	1
227	OX	3	1
228	OX	3	1
229	OX	3	0
230	OX	3	0
231	OX	3	0
232	OX	3	0
233	OX	3	0
234	OX	3	0
235	OX	3	0
236	OX	3	0
237	OX	3	0
557	OX_OR	3	2
558	OX_OR	3	1
559	OX_OR	3	1
560	OX_OR	3	1
561	OX_OR	3	0
562	OX_OR	3	0
563	OX_OR	3	0
564	OX_OR	3	0
565	OX_OR	3	0
566	OX_OR	3	0
567	OX_OR	3	0
568	OX_OR	3	0
569	OX_OR	3	0
570	OX_OR	3	0
571	OX_OR	3	0
572	OX_OR	3	0
573	OX_OR	3	0
574	OX_OR	3	0
575	OX_OR	3	0
576	OX_OR	3	0
659	OX_OR	3	2
662	OX_OR	3	1
665	OX_OR	3	0
668	OX_OR	3	0
671	OX_OR	3	0
674	OX_OR	3	0
238	POS	3	2
239	POS	3	2
240	POS	3	2
241	POS	3	2
242	POS	3	2
243	POS	3	2
244	POS	3	2
245	POS	3	2
246	POS	3	2
247	POS	3	2
248	POS	3	2
249	POS	3	1
250	POS	3	1
251	POS	3	1
252	POS	3	1
253	POS	3	1
254	POS	3	1
255	POS	3	1
256	POS	3	0
257	POS	3	0
537	POS_OR	3	2
538	POS_OR	3	2
539	POS_OR	3	2
540	POS_OR	3	2
541	POS_OR	3	2
542	POS_OR	3	2
543	POS_OR	3	1
544	POS_OR	3	1
545	POS_OR	3	1
546	POS_OR	3	1
547	POS_OR	3	0
548	POS_OR	3	0
549	POS_OR	3	0
550	POS_OR	3	0
551	POS_OR	3	0
552	POS_OR	3	0
553	POS_OR	3	0
554	POS_OR	3	0
555	POS_OR	3	0
556	POS_OR	3	0
639	POS_OR	3	2
642	POS_OR	3	1
645	POS_OR	3	1
648	POS_OR	3	0
651	POS_OR	3	0
654	POS_OR	3	0
258	POS_OX	3	2
259	POS_OX	3	1
260	POS_OX	3	0
261	POS_OX	3	0
262	POS_OX	3	0
263	POS_OX	3	0
264	POS_OX	3	0
265	POS_OX	3	0
266	POS_OX	3	0
267	POS_OX	3	0
268	POS_OX	3	0
269	POS_OX	3	0
270	POS_OX	3	0
271	POS_OX	3	0
272	POS_OX	3	0
273	POS_OX	3	0
274	POS_OX	3	0
275	POS_OX	3	0
276	POS_OX	3	0
577	POS_OX_OR	3	2
578	POS_OX_OR	3	1
579	POS_OX_OR	3	1
580	POS_OX_OR	3	0
581	POS_OX_OR	3	0
582	POS_OX_OR	3	0
583	POS_OX_OR	3	0
584	POS_OX_OR	3	0
585	POS_OX_OR	3	0
586	POS_OX_OR	3	0
587	POS_OX_OR	3	0
588	POS_OX_OR	3	0
589	POS_OX_OR	3	0
590	POS_OX_OR	3	0
591	POS_OX_OR	3	0
592	POS_OX_OR	3	0
593	POS_OX_OR	3	0
594	POS_OX_OR	3	0
595	POS_OX_OR	3	0
596	POS_OX_OR	3	0
677	POS_OX_OR	3	2
680	POS_OX_OR	3	2
683	POS_OX_OR	3	1
686	POS_OX_OR	3	1
689	POS_OX_OR	3	0
692	POS_OX_OR	3	0
